# Supplementary material for: Shedding Light on the Volatile Composition of Broa, a Traditional Portuguese Maize Bread
Source: Biomolecules. 2021 Sep 22;11(10):1396. doi: 10.3390/biom11101396 (PMC8533067; doi:10.3390/biom11101396)
Supplement: Supplementary file 1 [file biomolecules-11-01396-s001.zip]

Archive with 1 entries (1 files):
- biomolecules-1365314-supplementary.pdf
